# Supplementary material for: Nuclear myosin 1 activates p21 gene transcription in response to DNA damage through a chromatin-based mechanism
Source: Commun Biol. 2020 Mar 11;3:115. doi: 10.1038/s42003-020-0836-1 (PMC7066169; doi:10.1038/s42003-020-0836-1)
Supplement: Supplementary file 3 — Supplementary Data 1 [file 42003_2020_836_MOESM3_ESM.xlsx]

## Sheet: Fig.1b_H3K9me3
WT	KO
714197	339567
816357	338873
658372	392135
714893	516962
1.08142e+06	544107
377501	381360

## Sheet: Fig.1b_H3K27Ac
WT	KO
1.4112e+06	187899
1.30038e+06	324229
1.26259e+06	360250
1.10157e+06	487055
1.02309e+06	424244
1.19912e+06	613450

## Sheet: Fig.1b_H3K4me1
WT	KO
821406	393056
647866	345361
873900	635515
311859	329648
384975	303276
541083	378375

## Sheet: Fig.1b_H3K9Ac
WT	KO
1.78136e+06	580892
983368	580220
1.06349e+06	413718
879548	477329
1.39851e+06	292625
960431	385371

## Sheet: Fig.1b_H3K4me3
WT	KO
1.08662e+06	517222
1.29355e+06	469103
656604	430949
957979	484123
803223	495091
974407	692596

## Sheet: Fig.1d_WB_revision
	WT	WT	WT	KO	KO	KO
H3K9me3	100	100	100	116.362	128.758	128.437
H3K27ac	100	100	100	65.4233	45.5567	64.7627
H3K4me1	100	100	100	59.2262	77.7335	58.8664
H3K9ac	100	100	100	54.1591	85.9256	67.3817
H3K4me3	100	100	100	75.866	85.3562	62.755

## Sheet: Fig.2_BP
	GO:0006355~regulation of transcription, DNA-templated	GO:0003009~skeletal muscle contraction	GO:0007049~cell cycle	GO:0006351~transcription, DNA-templated	GO:0006281~DNA repair	GO:0006974~cellular response to DNA damage stimulus	GO:0051301~cell division	GO:0045893~positive regulation of transcription, DNA-templated	GO:0045944~positive regulation of transcription from RNA polymerase II promoter	GO:0007067~mitotic nuclear division
	18.1394	6.93558	6.20476	5.24487	5.14148	5.02904	4.37192	3.48485	3.29413	2.61071

## Sheet: Fig.2_CC
	GO:0005654~nucleoplasm	GO:0005634~nucleus	GO:0005737~cytoplasm	GO:0005856~cytoskeleton	GO:0005622~intracellular	GO:0005694~chromosome	GO:0030018~Z disc	GO:0005813~centrosome	GO:0000776~kinetochore	GO:0000775~chromosome, centromeric region
	13.9869	13.8986	8.25758	5.50887	5.26588	5.13092	4.96189	3.49649	3.08605	3.00363

## Sheet: Fig.2_MF
	GO:0003676~nucleic acid binding	GO:0046872~metal ion binding	GO:0003677~DNA binding	GO:0003700~transcription factor activity, sequence-specific DNA binding	GO:0005515~protein binding	GO:0000166~nucleotide binding	GO:0005524~ATP binding	GO:0008017~microtubule binding	GO:0003779~actin binding	GO:0004386~helicase activity
	17.1562	13.9878	8.89461	7.35455	6.63249	6.02052	3.26279	1.93739	1.9092	1.85951

## Sheet: Fig.2_PTH
	mmu05010~Alzheimer's disease	mmu05016~Huntington's disease	mmu05012~Parkinson's disease	mmu01100~Metabolic pathways	mmu00190~Oxidative phosphorylation	mmu04510~Focal adhesion	mmu03010~Ribosome	mmu04932~Non-alcoholic fatty liver disease (NAFLD)	mmu04150~mTOR signaling pathway	mmu04110~Cell cycle
	9.02794	7.44337	7.32872	6.82528	6.65036	5.86932	5.78031	5.58397	4.44716	4.38177

[truncated: 21 more sheets: Fig.3b_yH2AX total area, Fig.3b_yH2AX spot count, Fig.3b_yH2AX spot intensity, Fig.3d_comet assay, Fig.3f_ETO_yH2AX, Fig.3f_ETO_NM1, Fig.3g_apoptosis, Fig.3h_proliferation, Fig.3i_Cell cycle, Fig.4b_DNA damage response, Fig.4b_Cell cycle and division, Fig.5b_p21 expression, Fig.5d_ChIP NM1, Fig.5e_ChIP p53, Fig.5f_ChIP PCAF, Fig.5f_ChIP Set1, Fig.5f_ChIP H3K9ac, Fig.5f_ChIP H3K4me3, Supp.Fig.2_yH2AX_WB, Supp.Fig.2_RTqPCR siRNA quanti …]
